# Supplementary material for: Identification of Anticancer Targets in Ovarian Cancer Using Genomic Drug Sensitivity Data
Source: Int J Mol Sci. 2025 Sep 29;26(19):9530. doi: 10.3390/ijms26199530 (PMC12524686; doi:10.3390/ijms26199530)
Supplement: Supplementary file 1 [file ijms-26-09530-s001.zip]

Archive with 1 entries (1 files):
- ijms-3852319-supplementary.pdf
